# Supplementary material for: Cell Membrane-Coated Oil in Water Nano-Emulsions as Biomimetic Nanocarriers for Lipophilic Compounds Conveyance
Source: Pharmaceutics. 2021 Jul 12;13(7):1069. doi: 10.3390/pharmaceutics13071069 (PMC8309122; doi:10.3390/pharmaceutics13071069)
Supplement: Supplementary file 1 [file pharmaceutics-13-01069-s001.zip]

Archive with 1 entries (1 files):
- pharmaceutics-1272923-SI.pdf
